# Supplementary material for: The Mitochondrion-Located Protein OsB12D1 Enhances Flooding Tolerance during Seed Germination and Early Seedling Growth in Rice
Source: Int J Mol Sci. 2014 Jul 31;15(8):13461–81. doi: 10.3390/ijms150813461 (PMC4159805; doi:10.3390/ijms150813461)
Supplement: Supplementary File 1 [file ijms-15-13461-s001.zip]

Archive with 2 entries (2 files):
- ijms-57855-Supplemental Dataset 1.txt
- ijms-57855-Supplemental final.pdf
