# Supplementary material for: The Mitochondrion-Located Protein OsB12D1 Enhances Flooding Tolerance during Seed Germination and Early Seedling Growth in Rice
Source: Int J Mol Sci. 2014 Jul 31;15(8):13461–81. doi: 10.3390/ijms150813461 (PMC4159805; doi:10.3390/ijms150813461)
Supplement: Supplementary File 1 [file ijms-15-13461-s001.zip › ijms-57855-Supplemental Dataset 1.txt]

Supplemental Dataset 1 Multiple alignments of amino acid sequences of OsB12D1 and its closest homologs from 29 different plant species by Muscle (http://www.ebi.ac.uk/)

>PHYPADRAFT_223334 [Physcomitrella patens] 
----------------------MAAKVPFSKRWIKPEIYPLFAAIGAALGICGYSMARNL
AINPDV-------------RITKEDRAA-GVL-ENYKEGEAYKMHGLRKYLQQQEPQIMP
GINNYFS--------GAK-------------------

>AAL17696 [Castanea sativa]
                -MFIGEGFLFSWEASSLITPTTFQWHPPPPTEWLRPEVYPLFATVGVAVGICAMQLVRNI
CTNPEV-------------RVTKENNSCRKCL-HNFEEGEKYSQHAVRKFVLNRSPHIMP
SLKSFFS--------EPKYFKLQSNVVNLQDCQIFEF

>EMS61978 [Triticum urartu]
                --------------------MAAAGSSAAWKRWLRPEVYPIFAATGVAVSICAMQLIRNI
TTNPEV-------------RVTKENRAA-GIQ-ENFDEGKRYSQHGFRKFIDRQRPEIMP
AINNFFS--------DPPKY-----------------

>ABK24106 [Picea sitchensis]
               -----------------------MASTSAFKRWLRPEAYPIFAATGIAVTMCCFQLSRNL
FTNPEV-------------RLLKENRAA-GIL-DNFEEGEKYAEHKLRKYVRNKSPEIMP
SINKYFT--------ESK-------------------

>AES72080 [Medicago truncatula]            
---------------------------MAANRWIRPEVYPLFVPVGAAVGICVMQLVRNI
TTNPEV-------------RVTKQNRAA-GIL-DNHDEGEKYSQHFIRRFVRGKSTEIMP
SLNGFFS--------DPK-------------------

>AFO59572 [Saccharum GT28]                 
----------------------------MASRWVRPEVYPLFAAMGVAVGICGFQLFRNI
TGNPEV-------------RVNKAGRAA-GVL-ENHEEGRRYAMHGLRSFVHDKTPEIMP
AINKFFT--------EPK-------------------

>CAA54065 [Hordeum vulgare]                
----------------------------MASKWVRPEVYPLFAATGVAIGICAFSLLRNI
TGNPEV-------------RVSKMGRAA-GVL-ENHEEGRRYAEHGLRAYVQDKTPEIMP
GINKFFT--------SPK-------------------

>EMT09386 [Aegilops tauschii]              
----------------------------MASKWVRPEVYPLFAATGVAIGICAFSLLRNI
TGNPEV-------------RVNKMGRAA-GVL-ENHEEGRRYAEHGLRAYVQDKTPEIMP
GINKFFT--------SPK-------------------

>AAD22104 [Ipomoea batatas]                
---------------------------MATSRWIRPEVYPLFAAMSVAVGICGFQLIRNL
TTNPEV-------------RVNKEGRAA-GVL-ENYEEGKKYAEHSLRKFVRNKSPEIMP
SLNRFFS--------DPQRN-----------------

>EOA23186 [Capsella rubella]               
----------------------------MSSRWLRPEVYPLFAATGVAVGICAFSLIRNI
TGNPEV-------------RCTKENRAA-GIL-DNFAEGEKYKENFLRKFVRDKHPEIMP
GINKFFT--------DPKY------------------

>EMJ11002 [Prunus persica]
                 ---------------------------MAPNRWLRPEVYPLFAATGVAVGICGLSLFRHI
TINPEV-------------RVSKENRAA-GIL-ENFDEGEKYKEHFLRKFVRNKSPEIMP
SVNGFFT--------DPSRN-----------------

>AGC24177 [Rehmannia glutinosa]            
-----------------------MASSTTLKRWLRPEVYPLFAAVGVAVGICGMQLIRNI
TINPEV-------------RVTKENRAA-GVL-DDFAEGEKYAEHALRKYVRNRSPEIMP
SLNSFFT--------DPKY------------------

>AEC10990 [Camellia sinensis]              
------------------------MASSTVNRWLRPEVYPLFAAVGVAVGICGFQLVRNI
CINPEV-------------RVNKEKGAA-GVL-DNHAEGEKYAEHFVRKFVRNKSPEIMP
AVNKFFT--------DPK-------------------

>ADB08699 [Wolffia arrhiza]
                ------------------------MASSAVNRWVRPEVYPLFAAVGVAVGICGFQLVRNV
CINPEV-------------RVSKEGRAS-GVL-ENFAEGERYAEHSLRKFLRNKRPEIMP
SINGFFA--------NPK-------------------

>CAK22419 [Beta vulgaris]                  
--------------------------MASVNRWVRPEVYPLFAAVGVAVGICGVQLVRNI
CINPEV-------------RVSKENRAA-GVL-ENFSEGEKYAEHFLRKYVRNKTPEIMP
SINSFFA--------DSTRN-----------------

>OsB12D2 [Oryza sativa]                    
-----------------------------MGRWVKPDVYPLIVAMSLVGGMCVFQLTRNV
FMNPDV-------------RVNKSHRQS-AVL-ENADEGEKYHHHAFRRFLGTQRPEVFP
AINRFFAGPATVPKSDRQN------------------

>LOC100837236 [Brachypodium distachyon]    
-----------------------------MGRWLKPDVYPLIGAMSLVTGMCAFQLVRNV
LLNPDV-------------RISKSNRQS-AVL-ENAEEGEKYSQHAFRRFVSAHRPEVFP
AINRFFS------ESGSK-------------------

>LOC100280945 [Zea mays]                   
-----------------------------------MQVYPLIAAMSFVTGMCVFQLARNV
LMNPDV-------------RVSKTSRQS-AVL-DNAGEGQRYSQHAFRRFLATQRPEVFP
ALNSFFSDSNNNNTPADK-------------------

>EER97508 [Sorghum bicolor]                
--------------------------------------------MSFVTGMCVFQLTRNV
LMNPDV-------------RVSKSHRQS-AVL-DNADEGQRYSQHAFRRFLSTQRPEVFP
ALNRFFS---NSDSAADK-------------------

>LOC100258293 [Vitis vinifera]             
-----------------------------MGRWVIPEVYPLLGAMAIVGGMVVFSLGRHV
TMNPDV-------------RISKEGRKQ-AVL-DNADEGERYAEHGLRKFLRTRTPEIFP
KLNRFFS--------DPEKST----------------

>AT3G29970 [Arabidopsis thaliana]          
-----------------------------MGRWVRPEVYPLLGAMGFVTSMVVFQLTRNA
FLNPDC-------------RINKEHRKM-GIL-ENKDEGEKYAQHNFRKYLRTRQPQVMP
SLNRFFS-------QEDN-------------------

>LOC101252543 [Solanum lycopersicum]       
-----------------------------MGRWIRPEVYPLMAAMTFVTGMCVFQLTRNV
LLNPDV-------------RINKAHRSM-GVL-ENEEEGEKYAKHSLRNFLRTRPPQVMP
SINRFFS------NHDNN-------------------

>LOC101217963 [Cucumis sativus]            
-----------------------------MGRWMKPEVYPLLAAMGFVTTMCIFQLTRNI
LINPDV-------------RVKKSHRRM-GVL-DNEEEGEKYSEHSLRRFLRTRPPEIMP
TINHYFS-------QDHK-------------------

>EEF10241 [Populus trichocarpa]            
-----------------------------MGRWMKPEVYPLLAAMTCVTSLCIFQLTRNV
FMNPDV-------------RVNKANRGM-GVL-ENKEEGERYAEHGLRKFLRTRPPEIMP
TVNHFFS--------EDK-------------------

>LOC101510215 [Cicer arietinum]            
-----------------------------MGRWMKPEVYPLLAAMTFVTSMCIFQLTRNI
LGNPDV-------------RISKSRRTK-GVF-DNKEEGEKYAEHGLRKFLRTRPPEIMP
SINHFFS--------EDK-------------------

>AFK44347 [Lotus japonicus]                
-----------------------------MGRWMKPEVYPLLAAMTFVTGMCVFQLTRNL
LGNPDV-------------RISKARRSM-GVLFDNKEEGERYAEHGLRKFLRTRQPEIMP
TINHFFS--------EEN-------------------

>LOC100527287 [Glycine max]                
-----------------------------MGRWMKPEVYPLLAAMTFVTGMCVFQLTRNV
LGNPDV-------------RINKTRRSM-AVL-ENREEGEKYAEHGLRKFLRTRPPEIMP
TINHFFS--------EDK-------------------

>AAR13310 [Phaseolus vulgaris]             
MQQKIKIETTVVRCDNSKNTFKVHERNIFMGRWMKPEVYPLLAAMTFVTSMCVFQLTRNL
LGNPDVSILVINFWSENWYRVNKTRRSM-AVL-DNREEGEKYAEHGLRKFLRTRPPEIMP
TINHFFS--------QDK-------------------

>EEF31390 [Ricinus communis]               
-----------------------------MARWIKPEVYPLMAAMTFVTSLCAFQLTRNM
FLNPDV-------------RINKAHRRT-AVL-ENEVEGEQYAEHGLRKFLRTRPPEIMP
SINHFFS--------EDK-------------------

>LOC101313329 [Fragaria vesca]             
-----------------------------MGRWIRPEVYPLMAAMTFVTSLCVFQLTRNV
ILNPDV-------------RVNKAHRRM-AVL-DNEEEGERYAEHGLRKYLRTRRPEVMP
TINHFFS-----HSQEDK-------------------
